# Supplementary material for: A Microfluidic Cell Co-Culture Chip for the Monitoring of Interactions between Macrophages and Fibroblasts
Source: Biosensors (Basel). 2022 Dec 31;13(1):70. doi: 10.3390/bios13010070 (PMC9855520; doi:10.3390/bios13010070)
Supplement: Supplementary file 1 [file biosensors-13-00070-s001.zip]

Archive with 2 entries (2 files):
- biosensors-2028190-supplementary.pdf
- Support Information Video S1.mp4
